# Supplementary material for: NOP56 interacts with Fibrarin to regulate the PI3K/AKT signaling pathway and inhibit apoptosis of hepatocellular carcinoma
Source: Front Oncol. 2026 Jan 6;15:1728226. doi: 10.3389/fonc.2025.1728226 (PMC12815711; doi:10.3389/fonc.2025.1728226)
Supplement: Supplementary file 2 [file Table1.xlsx]

## Sheet: Sheet1
Gene symbol
FUCA2
SEMA3F
AOC1
CYP26B1
NDUFAF7
FKBP4
CALCR
RPAP3
ZFX
MAP3K9
SCIN
CDKL3
KIAA0100
FMO3
CYTH3
CYB561
CELSR3
CSDE1
EEF1AKNMT
NCAPD2
LYPLA2
UTP18
RNF216
PTBP1
PLAUR
PPP5C
EXTL3
ALOX5
MVP
TACC3
TTC27
CYP3A43
RNF10
GLRX2
BRD9
BAK1
GRN
EIPR1
UBA6
ASTE1
DEPDC1B
NSUN2
TRIO
SLC66A1
AIFM2
ZIC2
C12orf4
NOP16
CLPTM1L
HEXB
NFE2L3
HOMER3
OPN3
PLEKHH1
NOP58
SZRD1
FAM114A2
NDC1
MXD1
WNK1
BCAT1
HDAC7
NCKAP1
GPBP1
VMP1
EYA2
TAF11
WDR3
PKN2
GLP2R
YBX1
SMARCD1
NFYC
ASPM
POLR1H
CLDN18
ZBTB11
PFKP
IDI1
EVI5
DNTTIP2
PMS2P4
IDH3G
CBFB
TFE3
PRR11
ATP11A
IP6K2
KIF2A
IFT80
VPS35
FUNDC1
HES2
ATP1B3
HDHD5
FSTL3
EIF2B3
CDC42
OSBPL3
MARK2
CD5L
PPP2R2C
ENO1
ACTR6
SRI
GTSE1
SEMA3C
BCAP29
KIFAP3
BAZ2A
PLXNA2
TPD52
RAP1GAP
UBE2T
GTF3C1
SIRT6
UBE2A
PIAS2
PMS2P1
NRDC
CBFA2T2
XRCC5
CDC14A
PAFAH1B3
CARMIL1
EPB41L2
STX7
CPB2
PSEN1
OSTM1
PCNP
DUSP12
HSPB11
MRPL22
TNPO1
SLC27A5
CHMP2B
PPIE
NKAIN1
KIF3C
RAB10
HADHA
CAD
SEH1L
ZNF213
CTTN
RAD54L
IPO11
EIF2AK1
MTMR2
PPP1R15A
PSMC5
UIMC1
OGFOD1
NOP14
DNM1L
ERGIC2
CNOT3
GP6
PDRG1
KIF9
C20orf194
CPXM1
MAVS
TESC
TMEM230
TASP1
OAS1
RPLP0
PXN
TRMT6
BRAP
ANKRD24
TFAP4
USP48
KIF4A
PUS7
NRCAM
ORC6
RGS17
TMEM101
HNRNPC
CAPN3
EZR
CDC45
NUP188
HNRNPH3
ABL1
SH3GLB1
CDC7
PCSK5
TSPAN15
PSMD8
FBXL19
CBARP
IGFALS
TRMT2A
SERPIND1
CRKL
LZTR1
SMARCB1
DDTL
SEC14L3
CARD10
GGA1
CENPM
KDELR3
PACSIN2
TSPO
APOL4
EIF3D
NCF4
RANGAP1
TRMU
ZBED4
ABHD4
POLE2
ATP6V1D
TIMM9
LGMN
ALKBH1
CHGA
SLC10A1
YY1
APEX1
BRMS1L
PNN
PLTP
PYGB
ABHD12
GINS1
STK4
PFDN4
DOK5
TPD52L2
DNAJC5
NELFCD
PRELID3B
MRGBP
BIRC7
CDC25B
TRIB3
RPS10P5
ANGPT4
TM9SF4
KIF3B
NOP56
MAPRE1
CDK5RAP1
CHMP4B
ACTR5
PIGU
METTL4
SMCHD1
TBL1X
POLA1
AMMECR1
BMX
PGK1
SMS
PHEX
KLHL4
RBM3
SUPT20H
DGKH
PHKB
NUP93
ACD
PARD6A
SLC7A6OS
CAPN15
RPGRIP1L
TMC5
GABPB1
BMF
BLOC1S6
INTS9
LAPTM4B
NDRG1
ARMC1
GSDMD
ERI1
LEPROTL1
ASAH1
HNRNPL
OAZ1
TBC1D17
SNAPC2
TNNT1
FAM32A
FBL
GPI
TBCB
DMAC2
ATP1A3
KDELR1
CYTH2
SYNGR4
CLEC11A
GCDH
DDX49
AVL9
STEAP1B
MPP6
TTC26
FKBP14
STX1A
GARS1
HSPB1
CYP3A5
RBM28
RPA3
EZH2
ANKMY2
COA1
BLVRA
YKT6
LIMK1
FKTN
DNM1
ENG
TESK1
CREB3
APBA1
ZFAND5
CCNJ
HPS1
PLEKHA1
GTPBP4
MTPAP
TFAM
ZMIZ1
PBLD
ASPA
RAD51C
TRIM37
KPNB1
GOSR2
TRIM16L
CYTH1
RAB5C
VAT1
LUC7L3
SLC9A3R1
SUPT6H
CRACD
GAB1
ANXA10
GAR1
NEIL3
HSPA8
UNC93B1
ST3GAL4
PRPF19
CHORDC1
RNF141
EIF4G2
CD5
RPS13
PSMD9
KCTD10
BCL7A
KRT18
FOXM1
ARPC3
GPN3
GTF2H3
RERGL
ADGRD1
CPSF6
GAPDH
LDHB
RWDD1
ASF1A
TSPO2
E2F3
COL9A1
BYSL
SENP6
TTK
MEP1A
MRPS30
HSPA9
PFDN1
IK
HAVCR1
CNOT6
TTC1
SUB1
TARS1
SLC12A7
GNPDA1
SKP1
NUP155
HMGXB3
UNC5A
SMC4
SELENOK
TIMMDC1
NPHP3
CD86
OGG1
ARMC8
RNF7
PFKFB4
CYB561D2
FXR1
NCBP2
SLC41A3
ABCC5
PLCH1
CLCN2
LMAN2L
RTKN
PIKFYVE
ACTR3
GPD2
CENPA
MPV17
GTF3C2
SNX17
PPM1G
HTRA2
CCDC88A
TXNDC9
IL18RAP
CNPPD1
PPP1R7
ODC1
DARS1
ORC4
TIA1
BCL9
LRRC42
SRSF4
WDR77
ATP5PB
CAPZA1
S100PBP
TRIM62
DLGAP3
SRM
C1orf21
MAD2L2
MIIP
GADD45A
RGS2
SRSF11
CFHR3
ZBTB17
TTF2
TMEM9
ADPRS
C1orf109
RLF
ACTL8
RAB29
APH1A
P3H1
IPO13
B4GALT2
AKR1A1
PRDX1
TSPAN1
TMED5
PTBP2
CENPF
PPP1R8
MTARC2
OSBPL9
MYB
TCF21
CASQ2
WDR35
DNAH7
GTF3C3
PTBP3
NEK6
FCF1
PGF
TTLL5
RBM25
ALDH6A1
RHOQ
NKX2-3
CUTC
NUP43
CYSTM1
TCP1
NUDCD1
MASTL
TAF12
TMPO
ADRA1A
EPHX2
ZNF706
COPS5
COIL
TRIM25
SCPEP1
NACA3P
PLBD1
LHX4
RNF2
KIF18A
DEPDC7
PIK3CA
TMEM54
CSMD2
GPSM2
GTDC1
OCRL
SERAC1
RPL5
CCDC18
RPAP2
CBX3
FAM126A
FKBP9
NT5C3A
AKR1D1
ECD
ZWINT
RBM19
ACADS
ITPR2
CCDC91
PRDX4
CENPK
HJURP
AMD1
EXOSC9
PLA2G12A
C4BPA
ACSL3
DNPEP
SLC12A4
ENKD1
NCOA5
PARD6B
CHD6
RAB22A
STX16
BCAS4
TP53TG5
CHST8
NAGK
POF1B
GRM4
SNRPC
XPO5
ABCC10
NQO2
MED20
GNMT
TREM1
GLO1
RIOK1
ABCC4
HROB
KIF25
TMEM255A
HS3ST3B1
GGA3
ARMC7
NUP85
SLC25A19
NT5C
MIR9-1HG
PPP1R12C
CHCHD5
PAX8
CCDC93
PSD4
THOC2
ATG4C
OPA3
RTN2
SYMPK
PANK2
GZF1
DTD1
STK35
SNRPB
AP5S1
BMP2
ZNF133
MKKS
LAMP5
MCM8
MRPS26
EIF2S2
PSMB2
AGO3
ST3GAL3
XRCC3
PCID2
CCR7
BCL2L12
SCAF1
TRAP1
KTN1
TRMT5
MAP2K2
TIMM8A
HP1BP3
KLF2
TUBA4A
AAMP
PTPN12
STYXL1
SGCE
KDR
PPAT
GAL3ST1
YWHAH
GNAZ
ATF4
LIF
C22orf23
LSM8
STRIP2
HAT1
ARHGAP22
ANAPC13
SERGEF
E2F8
TXNDC17
CCNT1
KRI1
SGO1
PGAP6
PUDP
FAM155B
DOCK6
RPL36
NSUN5
USHBP1
EPO
UNC13A
PGPEP1
UBAC1
ATXN10
CEP85
TAF4
EIF2S3
PNCK
NOL11
CASZ1
ULBP2
AAR2
BPIFA2
PRR7
CAP1
GALNT15
UBE2D2
ACAP3
ANO1
TMEM204
PEX11B
SELENOS
C19orf12
CCT6B
CNGA4
RRP8
IMMT
MRPL35
ILKAP
CARD6
SEC61G
FIGNL1
ANKRD17
ZRANB2
RIDA
ANKEF1
PCED1A
DAP3
MUTYH
SLC41A1
TMCC2
PDE6B
HSPBP1
SLF1
MED10
GGT2
KRBA1
CCDC59
HSD17B4
ZFC3H1
MED6
EIF2S1
MBD2
IER3IP1
CD180
CHL1
PPHLN1
ARF3
YWHAQ
CFHR4
CABLES1
LRP4
SPOCD1
GNL2
AGO4
DSG1
POGLUT2
CARS2
STT3A
NAA35
RNFT2
ANKRD6
CD63
TESPA1
TROAP
ESPL1
SMPD2
REPS1
CCT7
GNS
MPHOSPH6
KCNK1
DHX9
DNAJB2
TMBIM1
CYP27A1
MFSD9
C2orf49
BZW2
ABHD17C
ALPK3
CIB2
SRSF1
NDUFB5
MRPL47
MARCHF7
EPRS1
VPS45
WDR33
IMP4
ABI1
DNAJC1
ST6GALNAC4
DPM2
GABBR2
ANP32B
ZSCAN9
LRRC1
GCM1
TCF19
IER3
MDC1
PGBD1
NRM
C6orf52
THAP12
DCUN1D5
HAUS2
STRA6
CYP19A1
RSL24D1
GCHFR
RTCA
PPM1B
THUMPD2
PREB
ABCG5
CENPO
TRIM54
CYP2C9
CEP55
KIF20B
ASCC1
ADAMTS14
RPS24
AOX1
ASNSD1
SSB
CIR1
HERC5
SEPTIN11
FBN2
RGS3
GABARAPL1
ALG10
SINHCAF
AEBP2
ZCRB1
LLPH
RPL14P1
TMTC3
SNRPF
NEDD1
TDG
TARBP2
NABP2
N4BP2L1
CERS5
GALNT6
LMBR1L
ANKRD52
DENR
RBM26
NAA30
SERPINA10
GCNT3
UBE2Q2
CRTC3
CHST4
RHOT2
DEF8
MYOCD
NOB1
NPEPPS
SSH2
ABCA8
SLC39A6
C18orf21
NPC1
SLC16A3
CSNK1D
FOXK2
WDR45B
MBD1
PMAIP1
NT5C3B
RETREG3
SAMD1
MVB12A
SH3GL1
CCDC97
URB1
ERVK3-1
RPS11
IGLON5
RERE
PGD
PLK4
ITGB3BP
SERBP1
PRKACB
TINAGL1
MTF2
TIPRL
ILDR2
NECTIN4
ISG20L2
XPR1
FAM163A
SF3B4
VASH2
ADAM15
RAB13
MAP3K21
ACP1
SRP9
CNIH4
PYCR2
LBR
ETNK2
RHOB
EML4
RPS27A
SNRPG
TEX261
DQX1
SLC20A1
GPR17
POLR2D
METTL21A
SUMF1
RHBDD1
STK11IP
POMGNT2
IL17RD
UBA3
PLA1A
BOC
SRPRB
EIF2A
LPP
MANF
SPATA5
RPL37
SKP2
LHFPL2
PAM
RNF145
NHP2
PRIM2
MMS22L
TBC1D32
ARHGAP18
GIGYF1
AGBL3
NCAPG2
NONO
ATP6V1B2
RGS20
SYBU
ARHGAP39
FBXO10
CEP78
GPR107
PARD3
SYT8
ZNF215
APIP
CPSF7
CHEK1
COMMD7
SOGA1
PLCB3
PIP4K2A
PTPRO
QTRT2
MMAA
KCNJ1
AMN1
TMEM163
GPATCH11
HSPB8
TMEM178A
ATG10
SAR1B
ANKRD22
GGPS1
STK32B
CWC27
DAB2
ANAPC1
CETN3
HNRNPU
FRMD1
CYRIB
INO80C
PPP2R5E
ABCA6
CCSAP
BTG3
EME1
OTUD6B
AGPAT5
ZCCHC10
HEATR3
CNOT8
NUP205
RMND1
KIF5A
SFR1
ATP5MPL
MTERF3
CD109
MED19
SAMD8
GLYATL2
NECAP2
LRP8
MMP14
FZD1
GATAD1
DHRS1
APPL1
PSMG3
RADIL
MRPL17
PTPDC1
RHPN1
COLEC12
CDC25C
TOMM40L
PAXBP1
MRPL10
ATP5MC1
UBE2Z
CIART
ZNF362
CCDC58
VMA21
TFF1
CRYAA
PDXK
FTCD
SHKBP1
BRSK1
CD3G
TONSL
LRWD1
NAPEPLD
THAP8
SAP30BP
SRSF2
ITGA5
DBF4B
CXCL16
ASGR2
MEIOB
TEDC2
PAQR4
FLYWCH2
UBXN1
PARS2
DNAJB4
AKNAD1
EXTL2
FLVCR1
RBM15
AXDND1
TDRD5
IER5
ACP6
PEX13
KIAA1841
DPY30
KCNF1
SLC66A3
FBXO41
WDCP
CCDC74A
SGCB
NOSTRIN
DCAF16
CGGBP1
LINC01116
NAXE
SLC22A15
KRTCAP2
ARPC2
ANKZF1
HDAC11
CLASP2
MNDA
SNHG16
NEPRO
SMIM14
DNASE1L3
RBM47
PRRT3
TM4SF18
KIF15
RTP3
ELP6
PRKCD
GNL3
UBXN7
EMCN
SLC9B1
CDC25A
NPY1R
ANAPC10
EDIL3
C5orf63
TIGD6
LEAP2
RAET1E
DAGLB
KIAA0895
GALNT10
SLU7
DNAAF5
OSGIN2
TMUB1
ALDH7A1
DCAF13
VIRMA
FBP1
CYBB
PIGO
STOML2
OTUD1
WRN
REEP3
SKA3
RPL10L
LRR1
ARF6
DRGX
NUDT5
TAF3
ENTR1
SPACA9
ZMYND19
BMS1
STK32C
FUNDC2
NDRG2
PPP1R36
PSMC3
CPSF2
SERPINA12
PTER
SPRED1
SPINT1
BRD7
TRMT61A
CCT2
APBB1
TRIM44
TPP1
USP54
IFTAP
AKIP1
TMEM41B
MMP10
PIP4K2C
CNPY4
DUSP18
TTC16
TMEM92
SLC27A4
URM1
SMG8
DHRS13
TUBA1C
SERTAD3
LAIR1
LAIR2
YIF1B
GPT
HSD11B1L
OTUB1
CD320
ATP5PD
TMEM88
SRP68
TK1
TMEM68
RAB3IL1
C2CD3
SAC3D1
BATF2
DNAJC7
REEP4
POLR3D
GFRA2
SHOX2
MAT2A
SLC35G2
HNRNPH1
CSNK1G1
CD2BP2
LMAN2
SLC50A1
ZRSR2
SLC33A1
RNASE2
CKAP2L
LUZP1
BUB1
CNBP
LIMS1
TAPT1
UGP2
HNRNPF
ZNF768
ALCAM
FABP6
ZNF212
MGMT
PYM1
PA2G4
TMC7
SIX2
CAVIN4
ZNF296
KIF5B
CDCA4
HTRA3
FEZ2
JAGN1
C1GALT1C1
ZNF692
SHCBP1
FAM98B
CANT1
KRT15
ZBTB26
POLR1C
DLK2
RSL1D1
COL24A1
FGB
BPTF
RGS19
CAMTA1
METTL18
EXOSC10
RPS21
SRGAP2C
GAP43
EPHX4
SERF1A
MOB3A
MRPL13
BSG
HINFP
CFAP53
TTC36
RSPH9
COPS9
FIBP
CORO1B
CBWD1
RELA
FAM222B
HSPA6
TRMT112
CKS1B
GLRX
MZT2A
MAP3K11
KCNK7
DAB1
IHO1
THAP2
ZNF622
NABP1
ADGRF3
CHD2
LRFN4
RCE1
EIF1AX
EIF1
CBX2
PIFO
UBXN2A
CYB561D1
DDX23
ZNHIT2
SLC16A11
RPL4
TMEM81
AKIRIN1
HRAS
DENND6A
NLRP6
ASPHD1
AC026271.1
KLC2
ATR
PSMD2
CTDSP2
ATG13
CLTB
LPL
RFESD
CABP4
SUGCT
RMI2
GPR156
B3GNTL1
LINC01106
RUVBL1
HOXD8
SLC35A4
IP6K1
RTTN
CRLF3
KCMF1
SPRYD4
CLK2
B3GNT5
FOXL1
SOX11
TYMS
THAP4
PUS1
PPFIA3
ZFAS1
ARIH2
MBOAT4
NAALADL2
UBE2N
DMAP1
IMPDH2
GRAMD1C
BOLA1
ZC3H12D
RPL10P16
CTXN1
RPP25
ERFE
ADORA2A-AS1
TMEM52
RMI1
SELENOW
EIF3K
MRFAP1
RRS1
PER1
TMEM125
HMGN2P46
CATSPERE
TPPP2
BBS10
DCTPP1
PPP1R14BP3
LINC02870
TRNAU1AP
MED14
RCC1
ZNF816
ATP5F1EP2
TPRXL
EIF2S3B
SKIDA1
YOD1
PIPSL
LINC01559
CUEDC1
SCRIB
KCTD2
NQO1
METTL23
FRAT2
SOX2
RAP2B
MRPS23
MACIR
LINC00471
COA4
PRKAG1
GINS3
SNRPE
RTKN2
ADIG
GET1
TSEN54
MOB2
FIGN
C8orf33
SPACA6
NPLOC4
FAM104B
ANXA2
RRP7BP
RPL35A
CNOT10
ZNF320
ABAT
FAM133CP
GPR19
FANCF
CALN1
HSP90AB3P
RUVBL2
DDX41
EP400
PI4KAP2
UTP11
PRR14L
FBXL7
CCR3
GUSBP1
UPP1
ASCL2
TRAIP
CHEK2
TUBA8
LIN9
IQGAP3
KMT5A
PTP4A2
ACTG1
VPS33B
KCNQ3
CMSS1
KCNK12
TSSC4
RPL23AP82
EFNA5
H1-5
CSF1
COLEC10
MAML2
TOP1MT
XPOT
SEPTIN9
ZBTB40
EIF4ENIF1
LCN12
FAM227A
NDUFA6
MAFF
BRF1
CIB1
ADSS1
C6orf120
IFITM2
TCEAL9
PRMT3
HGS
FAM131C
DLK1
PSMD13
NDUFA4L2
MYBL1
ZNF696
SRL
DMWD
GNB1L
FFAR3
C16orf54
SDHAP3
BCL9L
SLC51B
KDM4D
PRELID2
NUDT17
MYT1L
TMEM222
PDE2A
BCDIN3D
VSIG10L
TNFRSF4
KRT16
QRFPR
MAPT
TMEM17
TMPRSS6
CYP4A11
RPS19BP1
NAP1L1
CMC1
CIDEC
SIRT7
PRR13P5
SBK2
ZNF286A
ZKSCAN4
ADH1A
MCRS1
CLEC17A
KLHL17
CENPP
C3orf62
FOCAD
COL25A1
FAM83G
FAM72B
ZDHHC9
QRFP
RBM34
SKOR1
RPL14
FBF1
GJB3
ZNF292
FAM111B
CLDN4
JPT1
ZNF33A
PNRC2
ALKAL2
ZKSCAN3
RRP7A
KAZN
RPS2P46
C8orf76
SH2D5
CTSE
RNF216P1
EEF1A1P5
TUBB
SUPT5H
SUPT3H
NIF3L1
LONP1
ZNF781
XRCC6
ZNF775
SIAH1
FAM72A
MMP1
SDHAF3
TRAPPC4
S100A2
SNHG17
KPNA5
HCAR1
FAM3C
SCOC-AS1
LAGE3
METTL9
ZNF138
GMFB
ZSCAN26
PCBP2
SRC
ZNF682
FAM110D
IL27
PELI1
MRPL21
ZNF695
RPF2
ENTPD6
S100A10
HOXC6
MEIG1
HES5
SNHG12
MRPL42
ZNF84
SIRPA
GRK6
PRIM1
ADH4
ZNF248
TOR4A
ZNF544
SULT1C2
CACNA1E
DDX42
MYL4
ZNF26
BZW1P2
CTNND1
C3orf35
MMP17
TUSC1
PAPSS2
ANKRD13B
PPP1R14C
EPS8L3
TMEM184B
ZNF521
MT-CO1
FOXJ3
INPP5F
DENND4B
RUSC2
SMC5
SNORD46
TDRKH-AS1
AC083799.1
LINC00862
LINC00632
AGAP9
SKIV2L
ZBTB12
NEU1
HSPA1B
AIF1
GNL1
LINC02210
ASPDH
AKT1S1
TRIM27
AC083899.1
ATXN2
AC007389.1
IPO7
PRR13
TECPR1
HMGN1
EIF3CL
LCMT1
RP9P
FAM99B
RNPS1
HSP90AB2P
RAB12
PPIAP30
SNORD15B
SNORA66
IGLV5-45
IGLV3-10
TRGC1
SNORA3B
PPP1R14BP2
YWHAZP4
FAM24B
TRIM59
TOMM40P4
NOC2LP1
YWHAZP2
NRAS
RPS7P11
MXD3
LINC00671
RPL18AP3
FTH1P3
IMPDH1P5
PPIAP42
AKR1B10P1
RPSAP54
ADAT3
SETP22
ZNF337-AS1
CENPBD1P1
AC104212.2
NPM1P6
PPM1N
KRT18P17
ARL16
RPL9P21
LYRM4
AL390728.1
ALG3
PTMAP5
RPS3AP21
AC090921.1
RBMXP2
LINC02649
TOMM40P2
DDX3X
LINC01139
IGSF23
GAPDHP72
AC009403.1
PRELID1P1
YWHAZP10
ASS1P9
AC016739.1
NBPF1
PPP1R3G
AL391416.1
ARIH2OS
ZBED8
GAPDHP69
AC241585.1
AC009226.1
LINC00205
LGALSL-DT
CCNT2-AS1
AC091729.1
UBE2FP1
MTCO1P11
WARS2-IT1
GTF2IP5
STK24-AS1
HNRNPA1P48
AC007182.1
TMEM183B
NQO2-AS1
RPL29P11
RNF32-AS1
TIMM8BP2
AC096541.1
GOLGA2P7
LINC00092
Z82206.1
ELFN1
LINC01772
AC010536.1
CROCC2
AC005682.1
TPI1P1
SLC25A5P5
PSMD10P2
LENG8-AS1
AL360181.1
HSBP1L1
AL451069.1
PRELID1P5
AC107983.1
LMCD1-AS1
WDR11-AS1
TRGC2
WASH7P
AC244394.2
PARG
KIF9-AS1
LINC01537
HNRNPA1P14
SOX21-AS1
MTND5P1
PHBP3
NACA4P
GAPDHP1
FAM174C
AL512770.1
PRELID1P6
EEF1A1P11
RANBP1P1
AC026355.2
SPCS2P4
AL359918.1
EEF1DP1
AC097658.1
EIF4A1P10
RPS7P4
RPL19P20
AC096633.1
AL117328.1
MED8-AS1
DDX50P1
LINC01315
AL606468.1
AL359893.1
NCAPD2P1
LINC01747
LINC00595
LINC01036
SF3A3P1
FTX
RPSAP8
AC004039.1
RPS23P8
AL021937.1
AC092650.1
AC005077.4
HSBP1
LINC01436
CLIC1P1
WARS2-AS1
LINC02613
AC124944.1
AC245100.4
AL139288.1
PIK3CD-AS2
AC006033.1
LINC01798
HSD17B3-AS1
AC012485.2
SMIM26
AL354824.2
RHOQP2
TRBV29-1
CYP1B1-AS1
NALCN-AS1
AC243772.2
PHGR1
VN1R20P
AC079807.1
LINC02669
AL078581.2
RPS2P48
AL445524.1
EEF1A1P6
AC139769.1
RPL5P34
AL591438.2
AL035446.1
AL355355.2
CT66
AL109618.1
AL138720.1
DEPDC1-AS1
H2BP2
SNRK-AS1
ELF3-AS1
AL139289.1
GAS5
C11orf94
AL021392.1
AC016027.2
AL035456.1
PPIAP3
ITGA9-AS1
RPL12P25
RNF148
AC108472.1
ASH1L-AS1
SLFN14
LINC01134
MFF-DT
RNF217-AS1
RANP1
MTX1P1
MKLN1-AS
INTS6-AS1
NIFK-AS1
ZEB1-AS1
CDKN2AIPNL
LINC01968
FTH1P11
CATIP-AS2
FOXD2-AS1
UNC5B-AS1
SHISA9
OXCT2P1
LINC02245
KIFC1
AL109615.3
LINC01370
RPL35P1
RPS2P35
RBM14
ASB14
PPP2R5CP
NME1
PSMB9
RPSAP12
UGT1A5
COX19
RPL13P5
MTATP8P1
ISY1
RPS27P21
CAP1P1
PEDS1
NDUFB2-AS1
PLGLA
RPL5P1
YAE1
ARHGAP31-AS1
RPL37P6
ATP5MF
LASTR
AC073861.1
FAM91A3P
AC096536.2
RPL21P11
FTH1P23
UGT1A3
AC006252.1
AC092957.1
CFB
WDR92
TTC4
RPLP0P2
RPL7P18
MRPS6
FAM86DP
LINC01011
DUXAP10
AC116533.1
CFHR1
OR2A1-AS1
LILRA6
UBE2V1
RPSAP29
LINC02453
SCAMP1-AS1
DDX11-AS1
LINC02211
FRG1-DT
AC106793.1
SNHG6
AC016065.1
SBF2-AS1
AC106038.1
AL359220.1
SPTY2D1OS
ADH1C
AC114956.1
TNXA
PCDHAC1
SEMA6A-AS1
ASNSP1
HAS2-AS1
AC098859.1
USP46-DT
AC010280.2
AC093895.1
HMGN2P4
CLMAT3
LINC02362
LINC01093
ATP5MGL
CASC16
CASC11
LINC01060
LINC01234
AC106897.1
AC084357.2
RNF103-CHMP3
AC007016.1
RAC1P2
YJEFN3
AC093607.1
AC068647.2
AC107222.1
HNRNPKP1
LINC02882
ZNF674
LINC02714
RTN3P1
MTCYBP35
LINC00958
AC093827.3
AC021146.9
FAM86EP
RNU7-49P
AC104211.1
TRNP1
AP003469.2
TAGLN2P1
AC027309.2
ATXN7L3B
PAICSP4
RHPN1-AS1
AC084083.1
AP001001.1
AP003068.1
MEX3A
BRK1
MIR100HG
AC004923.4
AC135279.2
FUNDC2P1
MTRNR2L3
SMIM10L1
PLBD1-AS1
SNRPEP2
RRN3P3
AC025161.1
ASS1P14
SCAT2
CNPY2
ST13P3
AC126614.1
HMGA1P3
AC011603.2
AC025569.1
AL139021.1
EGILA
PPIAP6
LINC00638
SLC25A21-AS1
CEP95
AC008050.1
AC025580.2
AC023906.4
CRTC3-AS1
HMGB1P6
AL365361.1
AL353796.1
LCMT1-AS2
AL162632.3
AC008915.2
ZNRD2-AS1
PHBP21
AL353708.1
LDC1P
AC011773.4
HMGN2P40
AC009133.3
AC009690.1
FBXL19-AS1
AL158206.1
AL031985.3
CAPN10-DT
CDC37P2
AL031058.1
AC006538.1
SUB1P3
LINC02185
AC116025.2
CORO7
AC024361.1
CR936218.2
HNRNPCP4
AP005230.1
AC016596.2
SNRPGP2
OTUD7B
AC010761.1
AC068025.1
LINC01970
AC018413.1
RN7SL138P
NBPF15
MRPS21
EIF1P5
AC005262.1
AP002449.1
ZNF561-AS1
AC093227.1
LINC01140
SMUG1P1
AC125437.1
AC087645.2
AC027097.2
AC137932.3
AC003002.2
AC012313.4
AC007292.2
AC024451.4
AL049840.4
AL049840.5
AC018809.2
AL513318.1
AL020997.3
AC133539.1
MTCO3P22
AL136084.2
LINC01235
AC025449.1
TSIX
HTATSF1P2
MILR1
AC011337.1
AP001330.4
AL137127.1
LYRM4-AS1
AC135507.1
AC116351.2
BX284668.6
AL109659.2
AC073352.1
AL021707.6
AL391497.1
LINC02266
AC021851.1
AC004908.2
AL445423.1
AC018648.1
[truncated: 110 more rows]
