# Supplementary material for: NOP56 interacts with Fibrarin to regulate the PI3K/AKT signaling pathway and inhibit apoptosis of hepatocellular carcinoma
Source: Front Oncol. 2026 Jan 6;15:1728226. doi: 10.3389/fonc.2025.1728226 (PMC12815711; doi:10.3389/fonc.2025.1728226)
Supplement: Supplementary file 3 [file Table2.xlsx]

## Sheet: Sheet1
Gene symbol
ABCE1
ACP1
AIMP2
AP3S1
APEX1
BUB3
C1QBP
CAD
CANX
CBX3
CCNA2
CCT2
CCT3
CCT4
CCT5
CCT7
CDC20
CDC45
CDK2
CDK4
CLNS1A
CNBP
COPS5
COX5A
CSTF2
CTPS
CUL1
CYC1
DDX18
DDX21
DEK
DHX15
DUT
EEF1B2
EIF1AX
EIF2S1
EIF2S2
EIF3B
EIF3D
EIF3J
EIF4A1
EIF4E
EIF4G2
EIF4H
EPRS
ERH
ETF1
EXOSC7
FAM120A
FBL
G3BP1
GLO1
GNB2L1
GNL3
GOT2
GSPT1
H2AFZ
HDAC2
HDDC2
HDGF
HNRNPA1
HNRNPA2B1
HNRNPA3
HNRNPC
HNRNPD
HNRNPR
HNRNPU
HPRT1
HSP90AB1
HSPD1
HSPE1
IARS
IFRD1
ILF2
IMPDH2
KARS
KPNA2
KPNB1
LDHA
LSM2
LSM7
MAD2L1
MCM2
MCM4
MCM5
MCM6
MCM7
MRPL23
MRPL9
MRPS18B
MYC
NAP1L1
NCBP1
NCBP2
NDUFAB1
NHP2
NME1
NOLC1
NOP16
NOP56
NPM1
ODC1
ORC2
PA2G4
PABPC1
PABPC4
PCBP1
PCNA
PGK1
PHB
PHB2
POLD2
POLE3
PPIA
PPM1G
PRDX3
PRDX4
PRPF31
PRPS2
PSMA1
PSMA2
PSMA4
PSMA6
PSMA7
PSMB2
PSMB3
PSMC4
PSMC6
PSMD1
PSMD14
PSMD3
PSMD7
PSMD8
PTGES3
PWP1
RAD23B
RAN
RANBP1
RFC4
RNPS1
RPL14
RPL18
RPL22
RPL34
RPL6
RPLP0
RPS10
RPS2
RPS3
RPS5
RPS6
RRM1
RRP9
RSL1D1
RUVBL2
SERBP1
SET
SF3A1
SF3B3
SLC25A3
SMARCC1
SNRPA
SNRPA1
SNRPB2
SNRPD1
SNRPD2
SNRPD3
SNRPG
SRM
SRPK1
SRSF1
SRSF2
SRSF3
SRSF7
SSB
SSBP1
STARD7
SYNCRIP
TARDBP
TCP1
TFDP1
TOMM70A
TRA2B
TRIM28
TUFM
TXNL4A
TYMS
U2AF1
UBA2
UBE2E1
UBE2L3
USP1
VBP1
VDAC1
VDAC3
XPO1
XPOT
XRCC6
YWHAE
YWHAQ
BYSL
DCTPP1
DUSP2
EXOSC5
FARSA
GRWD1
HK2
IMP4
IPO4
LAS1L
MAP3K6
MPHOSPH10
MRTO4
MYBBP1A
NDUFAF4
NIP7
NOC4L
NOP2
PES1
PLK1
PLK4
PPAN
PPRC1
PRMT3
PUS1
RABEPK
RCL1
RRP12
SLC19A1
SLC29A2
SORD
SUPV3L1
TBRG4
TCOF1
TFB2M
TMEM97
UNG
UTP20
WDR43
WDR74
