# Supplementary material for: NOP56 interacts with Fibrarin to regulate the PI3K/AKT signaling pathway and inhibit apoptosis of hepatocellular carcinoma
Source: Front Oncol. 2026 Jan 6;15:1728226. doi: 10.3389/fonc.2025.1728226 (PMC12815711; doi:10.3389/fonc.2025.1728226)
Supplement: Supplementary file 4 [file Table3.xlsx]

## Sheet: Sheet1
Supplementary Table 3: Oligonucleotide primer sequences applied for RT-qPCR analysis
Gene	Primer Direction	Sequence
ACTB	Forward	CTCGCCTTTGCCGATCC
ACTB	Reverse	GAATCCTTCTGACCCATGCC
NOP56	Forward	GAGGAGGTGGTGAAGATGGG
NOP56	Reverse	TGTCAGCGTAGTTGTTGGCG
		`
