# Supplementary material for: NOP56 interacts with Fibrarin to regulate the PI3K/AKT signaling pathway and inhibit apoptosis of hepatocellular carcinoma
Source: Front Oncol. 2026 Jan 6;15:1728226. doi: 10.3389/fonc.2025.1728226 (PMC12815711; doi:10.3389/fonc.2025.1728226)
Supplement: Supplementary file 5 [file Table4.xlsx]

## Sheet: Sheet1
Supplementary Table 4: Primary antibodies used in this study
Target Protein	Antibody ID	Supplier	Host/Type
NOP56	18181-1-AP	Proteintech	Rabbit pAb
FBL	66985-1-Ig	Proteintech	Mouse mAb
PI3K -p110	20584-1-AP	Proteintech	Rabbit pAb
AKT	10176-2-AP	Proteintech	Rabbit pAb
Phospho-AKT(Ser473)	66444-1-Ig	Proteintech	Mouse mAb
CREB	67927-1-Ig	Proteintech	Mouse mAb
BCL2	12789-1-AP	Proteintech	Rabbit pAb
Cleaved Caspase-3	25128-1-AP	Proteintech	Rabbit pAb
CDK1	19532-1-AP	Proteintech	Rabbit pAb
CDK4	11026-1-AP	Proteintech	Rabbit pAb
β-actin	20536-1-AP	Proteintech	Mouse mAb
