# Supplementary material for: NOP56 interacts with Fibrarin to regulate the PI3K/AKT signaling pathway and inhibit apoptosis of hepatocellular carcinoma
Source: Front Oncol. 2026 Jan 6;15:1728226. doi: 10.3389/fonc.2025.1728226 (PMC12815711; doi:10.3389/fonc.2025.1728226)
Supplement: Supplementary file 6 [file Table5.xlsx]

## Sheet: Sheet1
Supplementary Table 5: Tumor diameter(cm)
NC	Sh1	Sh2
1.3	0.75	0.8
1.1	0.6	0.6
1.1	0.5	0.5
0.9	0.3	0.6
